# Supplementary material for: Methylglyoxal Levels in Human Colorectal Precancer and Cancer: Analysis of Tumor and Peritumor Tissue
Source: Life (Basel). 2021 Nov 30;11(12):1319. doi: 10.3390/life11121319 (PMC8708054; doi:10.3390/life11121319)
Supplement: Supplementary file 1 [file life-11-01319-s001.zip]

Archive with 1 entries (1 files):
- life-1438630-supplementary.pdf
